# Supplementary material for: Saponins: Research Progress and Their Potential Role in the Post-COVID-19 Pandemic Era
Source: Pharmaceutics. 2023 Jan 20;15(2):348. doi: 10.3390/pharmaceutics15020348 (PMC9964560; doi:10.3390/pharmaceutics15020348)
Supplement: Supplementary file 1 [file pharmaceutics-15-00348-s001.zip]

Archive with 1 entries (1 files):
- pharmaceutics-2082979-supplementary.pdf
